# Supplementary material for: Homonymous hemianopia in posterior cortical atrophy: right–left asymmetry, progression over time and relationship to the classical neuropsychological deficits
Source: Front Neurol. 2026 Mar 10;17:1759440. doi: 10.3389/fneur.2026.1759440 (PMC13008642; doi:10.3389/fneur.2026.1759440)
Supplement: Supplementary file 1 [file Data_Sheet_1.xls]

## Sheet: Sheet1
Patient	Time (months)	LST	LIT	LSN	LIN	RSN	RIN	RST	RIT	LH	RH	Hemianopic F	Non Hemianopic F	MDLH	MDRH	L/R	R/L	SupLH	InfLH	Mdtotal	Time(year)	CL-LST	CL-LIT	CL-LSN	CL-LIN	CL-RSN	CL-RIN	CL-RST	CL-RIT	CLLH	CLRH
1	0	-14.11	-25.22	-3.68	-5.68	-25.89	-25.36	-6.55	-3.61	-90.58	-19.52	-90.58	-19.52	-22.645	-4.88	4.76564	0.2155	-19.66	-25.29	-13.7625	0	1	2	1	3	1	1	0	0	1.25	1
	12	-17.33	-26.61	-1.63	-3.89	-19	-23.31	0.66	-0.16	-86.25	-5.02	-86.25	-5.02	-21.5625	-1.255	17.25	0.0582029			-11.4087	1	1	3	0	1	2	5	2	1
	15	-13.33	-26.16	-0.42	-1.84	-16.63	-20.1	-1.16	-0.61	-76.22	-4.03	-76.22	-4.03	-19.055	-1.0075	18.9132	0.0528733			-10.0312	1x	9	11	1	0	3	10	0	2
	26	-13.38	-26.72	-1.47	-5.21	-23.36	-25.89	-1.66	-3.61	-89.35	-11.95	-89.35	-11.95	-22.3375	-2.9875	7.49581	0.133744			-12.6625	2	19	5	1	0	23	13	1	6
2	0	-27.66	-30.16	-14.07	-15.38	-31.92	-32.3	-18.66	-19.91	-122.04	-68.02	-122.04	-68.02	-30.51	-17.005	1.8227	0.557358	-29.79	-31.23	-23.7575	0	3	1	18	16	0	1	13	8	3.5	13.75
	25	-30.58	-30.91	-28.5	-30.57	-30.85	-31.64	-24.91	-30.75	-123.98	-114.73	-123.98	-114.73	-30.995	-28.6825		0.925391			-29.8388	2	1	10	1	6	2	1	17	8
3	0	-4.91	-26.33	-0.64	-1.92	-11.35	-9.78	-4.75	-5.66	-52.37	-12.97	-52.37	-12.97	-13.0925	-3.2425	4.03778	0.247661	-8.13	-18.055	-8.1675	0	9	5	2	2	1	5	0	1	5	1.25
	26	-14.41	-28.25	-0.92	-5.84	-9.78	-26.07	-4.5	-7.08	-78.51	-18.34	-78.51	-18.34	-19.6275	-4.585		0.233601			-12.1063	2	7	3	1	7	1	1	4	4
x
4	0	-17	-22.6	-26.64	-29.57	-19.92	-18.71	-27.58	-25.5	-78.23	-109.29	-109.29	-78.23	-19.5575	-27.3225	0.715802	1.39703	-18.46	-20.655	-23.44	0	12	16	3	8	4	21	2	8	13.25	5.25
	15	-28.2	-27.33	-29.64	-32.28	-26.92	-27.85	-28.41	-31.33	-110.3	-121.66	-121.66	-110.3	-27.575	-30.415	0.906625	1.10299			-28.995	1	7	6	6	1	15	20	7	7
5	0	1.5	-0.41	-8.78	-23.07	0.78	-0.28	-9.08	-23.41	1.59	-64.34	-64.34	1.59	0.3975	-16.085	-0.0247125	-40.4654	1.14	-0.345	-7.84375	0	1	1	1	7	1	1	9	3	1	5
	13	1.41	-1.75	-10.85	-17.92	-0.21	0.28	-12.16	-17.25	-0.27	-58.18	-58.18	-0.27	-0.0675	-14.545		215.481			-7.30625	1	1	3	6	3	0	3	2	18
	28	0.08	-0.58	-8.35	-22.78	-0.64	-0.07	-17.16	-28.91	-1.21	-77.2	-77.2	-1.21	-0.3025	-19.3		63.8017			-9.80125	2	4	0	13	14	1	0	14	5
6	0	-14.55	-12.33	-13.21	-8.15	-15	-7.73	-17.94	-11.61	-49.61	-50.91			-12.4025	-12.7275	0.974465	1.0262	-13.72	-10.03	-12.565	0	4	5	1	6	2	3	1	14	3.5	5.5
	12	-21.5	-21.61	-20.15	-19.26	-16.36	-10.26	-18.33	-15.27	-69.73	-73.01			-17.4325	-18.2525		1.04704			-17.8425	1	8	10	21	6	12	7	13	8
	25	-30.5	-19.58	-25.85	-21.57	-22.71	-16.92	-22.58	-18.25	-89.71	-88.25			-22.4275	-22.0625		0.983725			-22.245	2	2	18	11	10	10	17	2	9
7	0	-11.58	-14.83	-6.5	-5.21	-11.35	-8.35	-4.41	-4.08	-46.11	-20.2	-46.11	-20.2	-11.5275	-5.05	2.28267	0.438083	2016-12-11	-11.59	-8.28875	0	1	3	1	1	2	0	2	2	1.5	1.5
	19	-19.84	-24.61	-7	-6.92	-15.21	-8.5	-3.76	-3.15	-68.16	-20.83	-68.16	-20.83	-17.04	-5.2075		0.305604			-11.1237	1	3	2	4	4	19	2	1	0
	28	-24.15	-24.76	-10.92	-8.71	-14.35	-12	-3.07	-4.53	-75.26	-27.23	-75.26	-27.23	-18.815	-6.8075		0.361812			-12.8113	2	19	25	5	3	24	5	0	14
8	0	-20.05	-26.77	-1.31	-4.36	-10.31	-23.63	0.66	-4.77	-80.76	-9.78	-80.76	-9.78	-20.19	-2.445	8.25767	0.1211	-15.18	-25.2	-11.3175	0	2	4	3	1	0	8	7	0	3.5	2.75
	10	-12.66	-26.72	-1	-2.68	-12.36	-22.89	-0.38	-1.22	-74.63	-5.28	-74.63	-5.28	-18.6575	-1.32		0.070749			-9.98875	1	18	3	1	2	7	9	1	2
	20	-23.61	-29.05	-5.47	-12.94	-15	-27.42	-2.85	-4.33	-95.08	-25.59	-95.08	-25.59	-23.95	-6.3975		0.267119			-15.1738	2	1	7	5	2	10	9	2	1
	38	-24.27	-29.5	-8.47	-23.68	-24.52	-29.94	-14	-17.33	-108.23	-63.48	-108.23	-63.48	-27.0575	-15.87		0.586529			-21.4638	3	2	9	3	1	9	2	9	6
	50	-25.61	-29.55	-15.47	-19.68	-25.63	-28.63	-14.66	-20.44	-109.42	-70.25	-109.42	-70.25	-27.355	-17.5625		0.642022			-22.4588	4	5	9	1	5	7	10	22	0
9	0	-4.83	-3.58	-30.46	-33.23	-4.38	-8.46	-23.75	-31.16	-21.25	-118.6	-118.6	-21.25	-5.3125	-29.65	0.179174	5.58118	-4.605	-6.02	-17.4812	0	1	0	7	5	7	4	4	7	3	5.75
	0	-3.91	-5.33	-26.15	-32.61	-1.15	-4.07	-20.33	-26.75	-14.46	-105.84	-105.84	-14.46	-3.615	-26.46	0.136621	7.3195			-15.0375		5	2	2	1	7	4	1	1
	8	-9.75	-7.25	-31.92	-33.76	-5.15	-7.92	-25.41	-31.83	-30.07	-122.92	-122.92	-30.07	-7.5175	-30.73		4.0878			-19.1238	1	6	3	0	1	5	2	2	1
	25	-13.91	-16.16	-30.07	-31.85	-6.5	-8.28	-22.16	-31.66	-44.85	-115.74	-115.74	-44.85	-11.2125	-28.935		2.5806			-20.0738	2	15	19	2	1	19	10	5	1
10	0	-21.25	-23.16	-11	-14.69	-28.76	-27.76	-12	-17.33	-100.93	-55.02			-25.2325	-13.755	1.83442	0.54513	-25.005	-25.46	-19.4938	0	5	2	17	14	12	13	4	2	8	9.25
	34	-28.5	-22.91	-21.15	-14.38	-30.92	-33.61	-28.41	-23.75	-115.94	-87.69			-28.985	-21.9225		0.756339			-25.4537	2	2	9	27	17	1	2	4	10
11	0	-13.41	-17.41	-28.53	-29.38	-10.15	-14	-27.83	-25.58	-54.97	-111.32	-111.32	-54.97	-13.6975	-27.83	0.492185	2.03176	-11.78	-15.705	-20.7637	0	4	4	9	1	3	2	4	20	3.25	8.5
12	0	-29.66	-30.33	-16.92	-14.84	-29.76	-27.23	-16.83	-8	-116.98	-56.59	-116.98	-56.59	-29.245	-14.1475	2.06715	0.483758	-29.71	-28.78	-21.6962	0	3	1	6	1	8	0	11	0	3	4.5
13	0	-12.08	-25.57	-1.14	-2.71	-7.35	-10	0.49	-1.65	-55	-5.01	-55	-5.01	-13.75	-1.2525	10.978	0.0910909	-9.715	-17.785	-7.50125	0
	10	-12.16	-29.82	-0.35	-1.35	-8.25	-18.28	-0.07	-2.74	-68.51	-4.51	-68.51	-4.51	-17.1275	-1.1275		0.0658298			-9.1275	1
	19	-15.91	-30.49	-0.35	-2.57	-19.28	-26.57	-1.25	-1.91	-92.25	-6.08	-92.25	-6.08	-23.0625	-1.52		0.0659079			-12.2912	2	7	5	9	7	17	23	5	1
	28	-19	-31.15	-0.57	-4.21	-26.78	-31.64	-1.58	-4.91	-108.57	-11.27	-108.57	-11.27	-27.1425	-2.8175		0.103804
	37	-19.08	-28.25	-2.07	-4.71	-27.5	-30.21	-1.66	-5.66	-105.04	-14.1	-105.04	-14.1	-26.26	-3.525		0.134235
	46	-30	-31.75	-13.92	-5.28	-29.64	-30.42	-5.91	-18	-121.81	-43.11	-121.81	-43.11	-30.4525	-10.7775		0.353912
14	0	-24.82	-25.48	-23.07	-15.35	-27.35	-30.92	-18.38	-8.44	-108.57	-65.24	-108.57	-65.24	-27.1425	-16.31	1.66	0.600903	-26.085	-28.2	-21.7263	0	16	0	23	8	29	3	10	5	12	11.5
	15	-25.48	-26.27	-18.07	-15.21	-24.35	-25.64	-14.69	-9.44	-101.74	-57.41	-101.74	-57.41	-25.435	-14.3525		0.564282			-19.8937	1	4	5	2	6	29	19	6	32
	26	-27.66	-30.41	-26.5	-17.35	-30.35	-30.85	-18.75	-19.83	-119.27	-82.43	-119.27	-82.43	-29.8175	-20.6075		0.691121			-25.2125	2	3	3	7	23	5	1	14	14
	41	-29.66	-31.16	-25.71	-24.92	-30.85	-31.28	-23.75	-24.08	-122.95	-74.38	-122.95	-74.38	-30.7375	-18.595		0.604961
x	0	-9.5	-8.58	-5.14	-4.14	-7.71	-19.07	-6.88	-8.16	-44.86	-24.32	-44.86	-24.32	-11.215	-6.08	1.84457	0.542131	-8.605	-13.825	-8.6475
	19	-15.19	-7.31	-7.28	-3.57	-5.28	-19.85	-3.83	-7.93	-47.63	-22.61	-47.63	-22.61	-11.9075	-5.6525		0.474701			-8.78
	24	-18.46	-17.96	-9.71	-6.42	-15.5	-17.92	-4.89	-5.04	-69.84	-26.06	-69.84	-26.06	-17.46	-6.515		0.373139			-11.9875
15	0	-11.35	-5.81	-17.78	-26.14	-14.21	-7.28	-19.91	-26	-38.65	-89.83	-89.83	-38.65	-9.6625	-22.4575	0.430257	2.32419	-12.78	-6.545	-16.06	0	1	2	2	25	16	1	2	3	5	8
	12(0)	-3.75	-7.31	-9	-20.92	-2.42	-10.57	-7.87	-10.64	-24.05	-48.43	-48.43	-24.05	-6.0125	-12.1075		2.01372			-12.9437		5	8	2	26	1	3	7	3
	15(3)	-7.66	-12.63	-24.78	-24.64	-6	-2.64	-15.96	-14.12	-28.93	-79.5	-79.5	-28.93	-7.2325	-19.875		2.74801			-13.5538	1	9	15	15	27	13	4	18	18
	24(12)	-7	-7.83	-18.28	-26.78	-5.64	-2.71	-15	-20.08	-23.18	-80.14	-80.14	-23.18	-5.795	-20.035		3.45729			-12.915	2	27	4	29	12	1	7	28	23
	36(24)	-6.58	-12.83	-25.42	-29.35	-10.35	-20.14	-16.5	-22.91	-49.9	-94.18	-94.18	-49.9	-12.475	-23.545		1.88737			-18.01		1	3	18	21	23	15	31	24
16	0	-19.52	-24	-13.42	-14.78	-12.64	-24.5	-19.33	-11.16	-80.66	-58.69	-58.69	-54.16	-20.165	-14.6725	1.37434	0.727622	-16.08	-24.25	-17.4187	0	5	12	0	1	1	19	8	10	9.25	4.75
	2	-24.06	-24.13	-19.42	-23.71	-25.35	-25.92	-19.52	-13.69	-99.46	-76.34	-99.46	-76.34	-24.865	-19.085		0.767545			-21.975		17	16	10	11	9	8	11	1
	6	-22.92	-24.63	-13.57	-20.5	-10.64	-17.92	-9.65	-5.6	-76.11	-49.32	-76.11	-49.32	-19.0275	-12.33		0.648009			-15.6788	1	18	14	9	16	2	10	3	0
	18	-30.1	-31.33	-22.57	-27.5	-25	-24.35	-18.3	-18.91	-110.78	-87.28	-110.78	-87.28	-27.695	-21.82		0.787868			-24.7575	2	3	1	23	24	2	8	13	3
	43	-30.5	-32	-28.21	-29.42	-29.35	-31.57	-27.08	-29.83					-30.855	-28.635		0.928051				3
17	0	-20.66	-15.58	-2.21	-1.92	-13.85	-13.5	-3.66	-3.33	-63.59	-11.12	-63.59	-11.12	-15.8975	-2.78		0.17487			-9.33875	0	14	1	2	2	3	2	1	3	5	2
	0 (4)	-19.73	-17.6	-3.42	-3.14	-21.5	-20.5	-3.19	-3.9	-79.33	-13.65	-79.33	-13.65	-19.8325	-3.4125	5.81172	0.172066	-20.615	-19.05	-11.6225		3	4	1	1	15	2	1	3
	5(9)	-24.27	-18.81	-2.78	-4.07	-22.21	-15.28	-8.58	-2.9	-80.57	-18.33	-80.57	-18.33	-20.1425	-4.5825		0.227504			-12.3625	1	6	13	4	0	10	12	8	2
	19(23)	-29.41	-30.33	-7.85	-4.64	-24.78	-26.57	-9.91	-6.16	-111.09	-28.56	-111.09	-28.56	-27.7725	-7.14		0.257089			-17.4563	2	2	4	4	0	12	9	2	1
	48	-30.07	-31.28	-28.75	-28.41									-30.675	-28.58		0.931703
18	0	-25.84	-26.76	-29.35	-27.21	-29.92	-29.71	-18.91	-12.5	-112.23	-87.97	-112.23	-87.97	-28.0575	-21.9925	1.27578	0.783837	-27.88	-28.235	-25.025	0	2	1	1	1	2	16	20	6	5.25	7
	2	-24.63	-25.27	-14.14	-21.42	-28.57	-29.14	-23.5	-23.85	-107.61	-82.91	-107.61	-82.91	-26.9025	-20.7275		0.770467			-23.815		11	1	13	21	1	3	15	10
	12	-28.66	-30.5	-20	-25.07	-30.35	-31.64	-24.5	-28.5	-121.15	-98.07	-121.15	-98.07	-30.2875	-24.5175		0.809492			-27.4025	1	2	11	26	22	1	1	24	11
	25	-29.58	-31.91	-29	-31.14	-29.71	-31.42	-27.66	-27.33	-122.62	-115.13	-122.62	-115.13	-30.655	-28.7825		0.938917			-29.7188		0	0	6	1	1	1	16	14
19	0	1.91	-0.25	-2.92	-5.35	2.35	1.78	-3.58	-13.91	5.79	-25.76	-25.76	5.79	1.44	-6.44	0.22	-4.47222	2.13	0.765	-2.5	0	0	1	18	1	2	1	2	3	1	6
	19	-4.25	-6.66	-13.28	-17.07	-5.71	-5.07	-9.41	-13.5	-21.69	-53.26	-53.26	-21.69	-3.32	-13.31		4.00904			-8.315	1	1	1	6	7	2	1	2	2
20	0					-24.41	-7.35	-24.9	-23					-15.88	-23.95	0.66	1.50819			-19.915	0					5	1	0	12
21	0	-2	-5.5	-21.6	-21.14	-3.14	-2.07	-11.5	-14.41	-12.71	-68.65			-3.1775	-17.1625		5.40126			-10.17
	6	-4.5	-2.16	-27.21	-23.78	-1.92	-2	-21.75	-22.75	-10.58	-95.49			-2.645	-23.8725		9.02552			-13.2588	0	3	2	4	1	2	1	6	5	2	4
external	12	-1.58	-1.91	-26.42	-25.14	-1	-0.85	-19.08	-22.08					-1.335	-23.18		17.3633
	25	-5.75	-5.33	-29.64	-25.85	-1.57	-1.28	-20.58	-24.5					-3.4825	-25.1425		7.21967
22	0	-6.91	-21.33	-2.14	-4.64	-3.78	-23.07	0.08	-2.91	-55.09	-9.61			-13.7725	-2.4025		0.174442				0	2	6	2	3	2	1	1	9	2.75	3.75
	8	-8.91	-21.25	-2.42	-7.14	-9.64	-26.21	-4.08	-5.16					-16.5025	-4.7		0.284805
	22	-7	-21.6	-2.78	-7.57	-7.66	-24.64	-1.83	-4.5					-15.225	-4.17		0.273892
23	0	-14.25	-21.58	-4.21	-4.35	-12.64	-13.57	-8	-4.08					-15.51	-5.16		0.332689
	6	-17.42	-20.6	-5.35	-4.71	-19.5	-21.14	-4.66	-6					-19.665	-5.18		0.263412
	12	-19.4	-19.5	-6.28	-8.5	-21.5	-22.7	-8.41	-6.33					-20.775	-7.38		0.355235
	40/36	-24	-31.8	-4.35	-8.78	-29.07	-24.92	-5	-5.16					-27.4475	-5.8225		0.212132
24	0	-20.75	-18.33	-5.07	-2.71	-15.07	-14.64	-3	-2					-17.1975	-3.195
